# Supplementary material for: Risk-of-bias assessment of vaccine effectiveness studies: a scoping review of systematic reviews
Source: Epidemiol Infect. 2026 Jun 19;154:e95. doi: 10.1017/S0950268826101794 (PMC13366358; doi:10.1017/S0950268826101794)
Supplement: Davoodi et al. supplementary material [file S0950268826101794sup001.zip]

Archive with 7 entries (7 files):
- S0950268826101794sup001.pdf
- S0950268826101794sup002.pdf
- S0950268826101794sup003.pdf
- S0950268826101794sup004.pdf
- S0950268826101794sup005.pdf
- S0950268826101794sup006.pdf
- S0950268826101794sup007.pdf
